# Supplementary material for: Method for Isolating Hypericin from Hypericum perforatum and Preparing Its Micelles for Biomedical Applications
Source: Molecules. 2026 Jun 11;31(12):2048. doi: 10.3390/molecules31122048 (PMC13305305; doi:10.3390/molecules31122048)
Supplement: Supplementary file 1 [file molecules-31-02048-s001.zip]

Archive with 1 entries (1 files):
- molecules-4293983-supplementary.pdf
